# Supplementary material for: Life expectancy loss among Native Americans during the COVID-19 pandemic
Source: Demogr Res. Author manuscript; Available in PMC 2022 Dec 9. (PMC9733701; doi:10.4054/demres.2022.47.9)
Supplement: Supplementary File [file NIHMS1854386-supplement-Supplementary_File.zip]

Archive with 9 entries (8 files):
- replication_code/
- __MACOSX/._replication_code
- replication_code/manuscript_graphics.R
- __MACOSX/replication_code/._manuscript_graphics.R
- replication_code/life_table_construction.R
- __MACOSX/replication_code/._life_table_construction.R
- __MACOSX/replication_code/._readme.txt
- replication_code/read_CDC_wonder.R
- __MACOSX/replication_code/._read_CDC_wonder.R
