# Supplementary material for: Life expectancy loss among Native Americans during the COVID-19 pandemic
Source: Demogr Res. Author manuscript; Available in PMC 2022 Dec 9. (PMC9733701; doi:10.4054/demres.2022.47.9)
Supplement: Supplementary File [file NIHMS1854386-supplement-Supplementary_File.zip › replication_code/manuscript_graphics.R]

##########################################
### Covid-19 Native American Life Expectancy Graphics
### Date Created: 2021/10/11
### Date Updated: 2022/06/06
##########################################
library(dplyr)
library(ggplot2)
library(openxlsx)
library(tidyr)
library(ggsci)
library(ggalt)
# setwd("") #Uncomment and set working directory to location of data files
##########################################

##########################################
# Figure 1: Ratio of AIAN ASDR to whites in each age group for 2020 and 2021
##########################################
# Load Data (COVID_deaths_white_AIAN_10yr_age.txt)
# Source: CDC Wonder
# Date Downloaded: 2022/05/31
# Request Details: Hispanic Origin: Not Hispanic or Latino; Single Race 6: American Indian or Alaska Native through White. Data in this table is from time period:; Year/Month: 2020 through 2021 (provisional); UCD - ICD-10 Codes: U07.1 (COVID-19)

# Defining classification ratios
# From NVSS 70(12) Table II 2019 Classification ratios by age and sex for AIAN
cr_total_0_1 = 0.9630
cr_total_1_4 = 1.1618
cr_total_5_14 = 1.0990
cr_total_15_24 = 1.1462
cr_total_25_34 = 1.1375
cr_total_35_44 = 1.1799
cr_total_45_54 = 1.3915
cr_total_55_64 = 1.4281
cr_total_65_74 = 1.3654
cr_total_75_84 = 1.3099
cr_total_85plus = 1.3862

figure1_data <- read.table(file = "COVID_deaths_white_AIAN_10yr_age.txt", header = T, fill = T, blank.lines.skip = T)
head(figure1_data)
names(figure1_data) <- c("age_group","age_code","race","race_code","year_text","year","covid_deaths_reported","population","crude_rate")
figure1_data <- figure1_data %>% 
  select(year, age_code, race, covid_deaths_reported, population) %>%
  mutate(year = factor(year, levels = c(2020, 2021)),
      population = as.numeric(population),
        age_group = factor(age_code, levels = c("1","1-4","5-14","15-24","25-34","35-44","45-54","55-64","65-74","75-84","85+"),
                          labels = c("< 1 year","1-4","5-14","15-24","25-34","35-44","45-54","55-64","65-74","75-84","85+")),
        age_x = as.numeric(as.character(factor(age_code, levels = c("1","1-4","5-14","15-24","25-34","35-44","45-54","55-64","65-74","75-84","85+"),
                       labels = c("0","1","5","15","25","35","45","55","65","75","85")))),
        covid_deaths_imputed = if_else(covid_deaths_reported == "Suppressed", "0", covid_deaths_reported), # Imputing 0 for suppressed cells that include between 0-9 deaths for purposes of median age calc.
        covid_deaths_imputed = as.numeric(covid_deaths_imputed),
        covid_deaths_corrected = if_else(covid_deaths_reported == "Suppressed", NA_real_, as.numeric(covid_deaths_reported)),
        covid_deaths_corrected = if_else(race == "American Indian or Alaska Native" & age_x == 0, covid_deaths_corrected*cr_total_0_1, covid_deaths_corrected),
        covid_deaths_corrected = if_else(race == "American Indian or Alaska Native" & age_x == 1, covid_deaths_corrected*cr_total_1_4, covid_deaths_corrected),
        covid_deaths_corrected = if_else(race == "American Indian or Alaska Native" & age_x == 5, covid_deaths_corrected*cr_total_5_14, covid_deaths_corrected),
        covid_deaths_corrected = if_else(race == "American Indian or Alaska Native" & age_x == 15, covid_deaths_corrected*cr_total_15_24, covid_deaths_corrected),
        covid_deaths_corrected = if_else(race == "American Indian or Alaska Native" & age_x == 25, covid_deaths_corrected*cr_total_25_34, covid_deaths_corrected),
        covid_deaths_corrected = if_else(race == "American Indian or Alaska Native" & age_x == 35, covid_deaths_corrected*cr_total_35_44, covid_deaths_corrected),
        covid_deaths_corrected = if_else(race == "American Indian or Alaska Native" & age_x == 45, covid_deaths_corrected*cr_total_45_54, covid_deaths_corrected),
        covid_deaths_corrected = if_else(race == "American Indian or Alaska Native" & age_x == 55, covid_deaths_corrected*cr_total_55_64, covid_deaths_corrected),
        covid_deaths_corrected = if_else(race == "American Indian or Alaska Native" & age_x == 65, covid_deaths_corrected*cr_total_65_74, covid_deaths_corrected),
        covid_deaths_corrected = if_else(race == "American Indian or Alaska Native" & age_x == 75, covid_deaths_corrected*cr_total_75_84, covid_deaths_corrected),
        covid_deaths_corrected = if_else(race == "American Indian or Alaska Native" & age_x == 85, covid_deaths_corrected*cr_total_85plus, covid_deaths_corrected),
        covid_rate = covid_deaths_corrected/population*100000) %>%
  filter(is.na(year) == F, age_group != "Not Stated") %>% 
  group_by(race, year) %>%
  arrange(age_group) %>%
  mutate(age_end = lead(age_x),
         n = lead(age_x, default = 100) - age_x,
         age_mid = age_x + n/2,
         covid_total = sum(covid_deaths_imputed),
         percent = covid_deaths_imputed/sum(covid_deaths_imputed)*100) %>% ungroup() %>% arrange(year, race, age_x) %>%
  data.frame()

figure1_data 

median_calc <- figure1_data %>% group_by(race, year) %>%
  mutate(cumulative_percent = cumsum(percent),
         age_end = lead(age_x),
         n = lead(age_x, default = 15) - age_x,
         percent_peryear = percent/n,
         lead_percent = lead(percent_peryear, default = 0)) %>%
  filter(cumulative_percent <= 50) %>%
  slice(n()) %>%
  ungroup() %>% select(race, year, age_x, age_end, cumulative_percent, lead_percent) %>%
  mutate(add_x = (50 - cumulative_percent)/lead_percent,
         median_age = age_end + add_x)
median_calc

# Transform figure 1 data to wide
figure1_wide <- figure1_data %>%
  select(race, age_group, year, covid_rate) %>%
  spread(race, covid_rate) %>%
  mutate(ratio_nw = `American Indian or Alaska Native`/White) %>%
  select(age_group, year, ratio_nw) %>%
  gather(race, ratio, -age_group, - year)

head(figure1_wide)

cols = c("turquoise4","orange")
figure1 <- ggplot(filter(figure1_wide, !age_group %in% c("< 1 year","1-4","5-14")), aes(age_group, ratio, fill = year)) +
  geom_col(position = "dodge") +
  scale_fill_manual(name = "", values = cols) +
  #coord_cartesian(ylim=c(1,5.5)) +
  theme_minimal() +
  theme(axis.text.y = element_text(size = 8, colour = "black"),
        axis.text.x = element_text(size = 8, colour = "black", angle = 320, hjust = 0),
        axis.title.y = element_text(size = 9.5),
        axis.title.x = element_blank(),
        legend.text = element_text(size = 8),
        #plot.margin = margin(1, 1.5, 1, 1, unit = "cm"),
        strip.text = element_text(size = 8, colour = "black"),
        legend.title = element_blank(),
        legend.key.size = unit(0.5, "cm"),
        legend.position = "bottom") +
  ylab("Ratio of COVID-19 mortality rates")
figure1
ggsave("Figure1.pdf", figure1, width = 11, height = 11, units = "cm")

##########################################
# Figure 2: Reductions in Life Expectancy at Birth by race/ethnicity
# 2020 to pre-pandemic only
##########################################
# Load in Estimated Life Expectancy Numbers
load(file = "AIAN_lifetable.RData")

ex_data <- lifetable %>% filter(age_x %in% c(0, 65), year %in% c(2019, 2020)) %>% select(year, sex, age_x, ex) %>%
  mutate(race_ethnicity = "Native American",
         ex = round(ex, digits = 1))
         
### Pulling life expectancy estimates for other race/ethnicity groups from 2019 and 2020.
# Source: United States Life Tables, 2019 NVSS Vol 70, Report No. 19 March 2022
# NVSS Provisional 2020 Estimates NVSS Report No. 15 July 2021
nvss_estimates <- data.frame(year = rep(c(2019, 2020), each = 24),
                              age_x = rep(c(0, 65), each = 12),
                             sex = rep(c("Both Sexes","Male","Female")),
                             race_ethnicity = rep(c("Total Population","Latino","White", "Black"), each = 3),
                             ex = c(78.8, 76.3, 81.4, 81.9, 79.1, 84.4, 78.8, 76.3, 81.3, 74.8, 71.3, 78.1,
                                    19.6, 18.2, 20.8, 21.6, 19.9, 22.9, 19.5, 18.1, 20.7, 18.2, 16.3, 19.7,
                                    77.3, 74.5, 80.2, 78.8, 75.3, 82.4, 77.6, 75.0, 80.2, 71.8, 68.0, 75.7,
                                    18.8, 17.4, 20.1, 19.8, 17.8, 21.6, 18.8, 17.5, 20.0, 16.6, 14.7, 18.2))
nvss_estimates

figure2_data <- bind_rows(ex_data, nvss_estimates) %>%
  mutate(Year = factor(year, levels = c(2019, 2020), labels = c("2019","2020")),
        Age = factor(age_x, levels = c(0, 65), labels = c("Birth","Age 65")),
        life_expectancy = ex,
        sex = factor(sex, levels = c("Both Sexes","Female","Male")),
        race_ethnicity = factor(race_ethnicity, levels = rev(c("Total Population","Latino","White", "Black","Native American"))))
# Defining blank data to stretch out the axis limits: 
blank_data <- data.frame(race_ethnicity = rep("Latino", 4), Age = rep(c("Birth", "Age 65"), each=2), 
                         life_expectancy = c(63, 85.9, 14, 23.5),
                         Year = "2020") %>%
  mutate(Age = factor(Age, levels = c("Birth","Age 65")))

#Define color-blind palette
cbp1 <- c("#999999","turquoise4", "purple4")
figure2 <- ggplot(figure2_data, aes(race_ethnicity, life_expectancy, colour = Year, group = race_ethnicity)) + 
  facet_grid( sex ~ Age, scales = "free") + 
  geom_line(aes(group = race_ethnicity), lwd =2, colour = "darkgrey", position = position_dodge(width = 0.5)) +
  geom_point(aes(colour = factor(Year)), size = 3) +
  geom_blank(data = blank_data, aes(x = race_ethnicity, y = life_expectancy, group = Year)) +
  coord_flip() +
  scale_colour_manual(name = "Year", values = cbp1[2:3]) +
  theme_bw() +
  theme(axis.text = element_text(size = 8, colour = "black"),
        axis.title.y = element_blank(),
        axis.title.x = element_text(size = 8, colour = "black"),
        legend.text = element_text(size = 8),
        strip.text = element_text(size = 8, colour = "black", face = "bold"),
        legend.title = element_text(size = 8),
        legend.position = "none",
        legend.margin = margin(0,0,0,0)) +
    geom_text(data=filter(figure2_data, Year == 2019, race_ethnicity == "Total Population", Age == "Birth",sex == "Both Sexes"),
              aes(x=race_ethnicity, y=life_expectancy, label="2019"),
              color= cbp1[2], size=2.5, vjust= -1, hjust = 0.05, fontface = "bold") +
    geom_text(data=filter(figure2_data, Year =="2020", race_ethnicity == "Total Population", Age == "Birth", sex == "Both Sexes"),
             aes(x=race_ethnicity, y=life_expectancy, label="2020"),
              color=cbp1[3], size=2.5, vjust=-1, hjust = 1.1, fontface="bold") +
   geom_text(data=filter(figure2_data, Year == 2019),
             aes(x=race_ethnicity, y=life_expectancy, label= sprintf("%.1f", round(life_expectancy, 2))),
             color="black", size=2.5, vjust= 2.2, hjust = 0.1) +
   geom_text(data=filter(figure2_data, Year == "2020"),
             aes(x=race_ethnicity, y=life_expectancy, label= sprintf("%.1f", round(life_expectancy, 2))),
             color="black", size=2.5, vjust= 2.2, hjust = 0.75) +
  ylab("Life Expectancy (years)")
figure2
ggsave("Figure2.pdf", figure2, width = 12.46, height = 14.5, units = "cm")
