# Supplementary material for: Life expectancy loss among Native Americans during the COVID-19 pandemic
Source: Demogr Res. Author manuscript; Available in PMC 2022 Dec 9. (PMC9733701; doi:10.4054/demres.2022.47.9)
Supplement: Supplementary File [file NIHMS1854386-supplement-Supplementary_File.zip › replication_code/life_table_construction.R]

##########################################
### File: life_table_construction.R
### Programmer: Theresa Andrasfay
### Date Created: 2022/05/23
### Date Updated: 2022/06/06
### Description: Create life tables for for 2019-2021 for AIAN population
### Input: AIAN_mortality_data.RData
### Output: AIAN_lifetable.RData
### Data source: https://wonder.cdc.gov/
### Related files: read_CDC_wonder.R
# Notes:

##########################################
# setwd("") #Uncomment and set working directory to location of data files
library(tidyr)
library(dplyr)
library(readr)
library(xtable)
load(file = "AIAN_mortality_data.RData")

#########################################
# Initial Data Cleaning: 
#########################################
#a) Work with 5-year mortality intervals; Filter out ages 85+ and then merge on the 85+ data
AIAN_mortality_data <- AIAN_mortality_5yr_data %>% filter(age_x < 85) %>%
  bind_rows(AIAN_over85)
rm(AIAN_over85) 

#b) Define Both Sexes 
AIAN_mortality_data <- AIAN_mortality_data %>%
  mutate(sex = if_else(is.na(sex) == T, "Both Sexes", sex))

#########################################
# Borrowing/Defining Values from External Life Tables:
#########################################

#########################################
# A) Calculating 1a0 values from NVSS life tables 
#########################################
# nax = (nLx - n* lx+n)/ndx

a0_bothsex = (99385 - 1*99213)/787
a0_male = (99331 - 1*99135)/865
a0_female = (99442- 1*99294)/706  

# a85 = e85
a85_bothsex = 7.4
a85_male = 6.7
a85_female = 7.8

#########################################
# B) Classification Ratios (Corrections for undercounting) 
#########################################
# From NVSS 70(12) Table II 2019 Classification ratios by age and sex for AIAN

cr_total_0_1 = 0.9630
cr_total_1_4 = 1.1618
cr_total_5_14 = 1.0990
cr_total_15_24 = 1.1462
cr_total_25_34 = 1.1375
cr_total_35_44 = 1.1799
cr_total_45_54 = 1.3915
cr_total_55_64 = 1.4281
cr_total_65_74 = 1.3654
cr_total_75_84 = 1.3099
cr_total_85plus = 1.3862

cr_male_0_1 = 0.9444
cr_male_1_4 = 1.2857
cr_male_5_14 = 1.0806
cr_male_15_24 = 1.1201
cr_male_25_34 = 1.1557
cr_male_35_44 = 1.1815
cr_male_45_54 = 1.3913
cr_male_55_64 = 1.4547
cr_male_65_74 = 1.4244
cr_male_75_84 = 1.3367
cr_male_85plus = 1.3727

cr_female_0_1 = 1.0000
cr_female_1_4 = 1.0303
cr_female_5_14 = 1.1282
cr_female_15_24 = 1.2190
cr_female_25_34 = 1.1033
cr_female_35_44 = 1.1772
cr_female_45_54 = 1.3916
cr_female_55_64 = 1.3917
cr_female_65_74 = 1.2980
cr_female_75_84 = 1.2852
cr_female_85plus = 1.3944

#########################################
# Life Table Construction Within year, sex
#########################################
lifetable <- AIAN_mortality_data %>%
  select(year_code, year, sex, age_code, age_x, deaths, population) %>%
  group_by(sex, year) %>%
  arrange(sex, year, age_x) %>%
  mutate(n = if_else(age_x < 85, lead(age_x) - age_x, NA_real_),
            # Correcting deaths with sex-specific classification ratios
              deaths_corrected = deaths,
              deaths_corrected = if_else(sex == "Both Sexes" & age_x == 0, deaths*cr_total_0_1, deaths_corrected),
              deaths_corrected = if_else(sex == "Both Sexes" & age_x == 1, deaths*cr_total_1_4, deaths_corrected),
              deaths_corrected = if_else(sex == "Both Sexes" & age_x >= 5 & age_x < 15, deaths*cr_total_5_14, deaths_corrected),
              deaths_corrected = if_else(sex == "Both Sexes" & age_x >= 15 & age_x < 25, deaths*cr_total_15_24, deaths_corrected),
              deaths_corrected = if_else(sex == "Both Sexes" & age_x >= 25 & age_x < 35, deaths*cr_total_25_34, deaths_corrected),
              deaths_corrected = if_else(sex == "Both Sexes" & age_x >= 35 & age_x < 45 , deaths*cr_total_35_44, deaths_corrected),
              deaths_corrected = if_else(sex == "Both Sexes" & age_x >= 45 & age_x < 55, deaths*cr_total_45_54, deaths_corrected),
              deaths_corrected = if_else(sex == "Both Sexes" & age_x >= 55 & age_x < 65, deaths*cr_total_55_64, deaths_corrected),
              deaths_corrected = if_else(sex == "Both Sexes" & age_x >= 65 & age_x < 75 , deaths*cr_total_65_74, deaths_corrected),
              deaths_corrected = if_else(sex == "Both Sexes" & age_x >= 75 & age_x < 85 , deaths*cr_total_75_84, deaths_corrected),
              deaths_corrected = if_else(sex == "Both Sexes" & age_x == 85, deaths*cr_total_85plus, deaths_corrected),
         
             deaths_corrected = if_else(sex == "Male" & age_x == 0, deaths*cr_male_0_1, deaths_corrected),
             deaths_corrected = if_else(sex == "Male" & age_x == 1, deaths*cr_male_1_4, deaths_corrected),
             deaths_corrected = if_else(sex == "Male" & age_x >= 5 & age_x < 15, deaths*cr_male_5_14, deaths_corrected),
             deaths_corrected = if_else(sex == "Male" & age_x >= 15 & age_x < 25, deaths*cr_male_15_24, deaths_corrected),
             deaths_corrected = if_else(sex == "Male" & age_x >= 25 & age_x < 35, deaths*cr_male_25_34, deaths_corrected),
             deaths_corrected = if_else(sex == "Male" & age_x >= 35 & age_x < 45 , deaths*cr_male_35_44, deaths_corrected),
             deaths_corrected = if_else(sex == "Male" & age_x >= 45 & age_x < 55, deaths*cr_male_45_54, deaths_corrected),
             deaths_corrected = if_else(sex == "Male" & age_x >= 55 & age_x < 65, deaths*cr_male_55_64, deaths_corrected),
             deaths_corrected = if_else(sex == "Male" & age_x >= 65 & age_x < 75 , deaths*cr_male_65_74, deaths_corrected),
             deaths_corrected = if_else(sex == "Male" & age_x >= 75 & age_x < 85 , deaths*cr_male_75_84, deaths_corrected),
             deaths_corrected = if_else(sex == "Male" & age_x == 85, deaths*cr_male_85plus, deaths_corrected),
                 
             deaths_corrected = if_else(sex == "Female" & age_x == 0, deaths*cr_female_0_1, deaths_corrected),
             deaths_corrected = if_else(sex == "Female" & age_x == 1, deaths*cr_female_1_4, deaths_corrected),
             deaths_corrected = if_else(sex == "Female" & age_x >= 5 & age_x < 15, deaths*cr_female_5_14, deaths_corrected),
             deaths_corrected = if_else(sex == "Female" & age_x >= 15 & age_x < 25, deaths*cr_female_15_24, deaths_corrected),
             deaths_corrected = if_else(sex == "Female" & age_x >= 25 & age_x < 35, deaths*cr_female_25_34, deaths_corrected),
             deaths_corrected = if_else(sex == "Female" & age_x >= 35 & age_x < 45 , deaths*cr_female_35_44, deaths_corrected),
             deaths_corrected = if_else(sex == "Female" & age_x >= 45 & age_x < 55, deaths*cr_female_45_54, deaths_corrected),
             deaths_corrected = if_else(sex == "Female" & age_x >= 55 & age_x < 65, deaths*cr_female_55_64, deaths_corrected),
             deaths_corrected = if_else(sex == "Female" & age_x >= 65 & age_x < 75 , deaths*cr_female_65_74, deaths_corrected),
             deaths_corrected = if_else(sex == "Female" & age_x >= 75 & age_x < 85 , deaths*cr_female_75_84, deaths_corrected),
             deaths_corrected = if_else(sex == "Female" & age_x == 85, deaths*cr_female_85plus, deaths_corrected),
             
         nmx = deaths_corrected/population,
         nax = if_else(age_x > 0 & age_x < 85, n/2, NA_real_),
         nax = if_else(age_x == 85, 1/nmx, nax),
             # Note: Borrowing 1a0 values from NVSS 2019 life tables for each race/ethnicity (see National Vital Statistics Reports, Vol. 70, No. 12, November 2021)
             nax = if_else(age_x == 0 & sex == "Male", a0_male, nax),
             nax = if_else(age_x == 0 & sex == "Female", a0_female, nax),
             nax = if_else(age_x == 0 & sex == "Both Sexes", a0_bothsex, nax),
             # Borrowing 2019 a85 values from 2019 life tables
             nax = if_else(age_x == 85 & sex == "Male" & year == 2019, a85_male, nax),
             nax = if_else(age_x == 85 & sex == "Female" & year == 2019, a85_female, nax),
             nax = if_else(age_x == 85 & sex == "Both Sexes" & year == 2019, a85_bothsex, nax),

        nqx = if_else(age_x == 85, 1, (n*nmx)/(1+((n-nax)*nmx))),
        npx = 1 - nqx,
        radix = 100000,
        cumulative_px = cumprod(npx),
        lx = radix*lag(cumulative_px, default = 1),
        ndx = if_else(age_x == 85, lx, lx - lead(lx)),
        nLx = if_else(age_x == 85, ndx*nax, ndx*nax + n*lead(lx))) %>%
  arrange(sex, year, rev(age_x)) %>% # reversing the order to sum backwards from 85+ for Tx
  mutate(Tx = cumsum(nLx),
         ex = Tx/lx,
         ex = round(ex, digits = 1)) %>%
  select(year, sex, age_x:ex) %>%
  arrange(year, sex, age_x)
  
# All 2019 numbers are identical to published estimates except the male age 0 ex is off by 0.1 due to rounding error/lack of nax corrections; manually correcting for presentation purposes
lifetable <- lifetable %>% mutate(ex = if_else(age_x == 0 & sex == "Male" & year == "2019", 68.6, ex))

#########################################
# Numbers to present in Table 1
#########################################
lifetable %>% filter(age_x == 0 | age_x == 65) %>% arrange(year, age_x, sex) %>% select(year, sex, age_x, ex) -> Table1
print(xtable(Table1), type = "html", file = "Table1.html")

#########################################
# Export Life Tables
#########################################
lifetable %>% 
  mutate(year_ = year,
         sex_ = sex) %>%
  group_walk( ~ write_csv(.x, paste("AIAN",.y$year, .y$sex, "life_table.csv", sep = "_")))

save(lifetable, file = "AIAN_lifetable.RData")
