# Supplementary material for: Life expectancy loss among Native Americans during the COVID-19 pandemic
Source: Demogr Res. Author manuscript; Available in PMC 2022 Dec 9. (PMC9733701; doi:10.4054/demres.2022.47.9)
Supplement: Supplementary File [file NIHMS1854386-supplement-Supplementary_File.zip › replication_code/read_CDC_wonder.R]

##########################################
### File: read_CDC_wonder.R
### Programmer: Theresa Andrasfay
### Date Created: 2022/05/23
### Date Updated: 2022/05/23
### Description: Code to read in CDC wonder txt files of 2019-2021 mortality data
### Input: AIAN_allcause_fiveyear_sex.txt, AIAN_allcause_fiveyear_total.txt, AIAN_allcause_85_sex.txt, AIAN_allcause_85_total.txt
### Output: AIAN_mortality_data.RData

### Data source: https://wonder.cdc.gov/
### Date data downloaded: 2022/05/23
# Notes:
# In case of another CDC wonder query, I had to manually delete the "notes" column from the .txt files because it is an empty column and causes an error
# Some rates are NA because CDC flags rates with fewer than 20 deaths as unreliable
##########################################

# setwd("") #Uncomment and set working directory to location of data files
library(tidyr)
library(dplyr)
library(readr)
library(stringr)
select <- dplyr::select
#########################################
# 1) 5-year mortality txt files from CDC wonder query
#########################################

# Five-year age groups by sex
# "Dataset: Provisional Mortality Statistics, 2018 through Last Month"
# "Query Parameters:"
# "Title: AIAN_allcause_fiveyear_sex"
# "Hispanic Origin: Not Hispanic or Latino"
# "Single Race 6: American Indian or Alaska Native"
# "Year/Month: 2019; 2020; 2021 (provisional)"
# "Group By: Five-Year Age Groups; Year; Gender"
# "Show Totals: Disabled"
# "Show Zero Values: False"
# "Show Suppressed: True"
# "Calculate Rates Per: 100,000"
# "Rate Options: Default intercensal populations for years 2001-2009 (except Infant Age Groups)"
# "---"
# "Help: See http://wonder.cdc.gov/wonder/help/mcd-provisional.html for more information."
# "---"
# "Query Date: May 23, 2022 8:39:16 PM"

mortality_5yr_data1 <- read.table("AIAN_allcause_fiveyear_sex.txt", header = T, fill = T, blank.lines.skip = T)
names(mortality_5yr_data1) <- c("age", "age_code","year","year_code","sex","sex_code","deaths","population","rate_per100k")
# Selecting relevant columns and specifying type
mortality_5yr_data1 <- mortality_5yr_data1 %>% select(year_code, age_code, sex, deaths, population) %>%
  mutate(year_code = as.numeric(year_code),
         year = year_code,
         age_x = str_sub(age_code, 1, 2),
         age_x = if_else(age_code == "1", "0", age_x),
         age_x = if_else(age_code == "1-4", "1", age_x),
         age_x = if_else(age_code == "5-9", "5", age_x),
         age_x = if_else(age_code == "100+","100",age_x),
         age_x = as.numeric(age_x),
         deaths = as.numeric(deaths),
         population = as.numeric(population),
         rate_per100k = deaths/population*100000) 
# Filter out rows without deaths (footnotes at the end of the file or blank rows)
mortality_5yr_data1 <- mortality_5yr_data1 %>%  filter(is.na(deaths) == F)

# Repeat with both sexes combined
# "Dataset: Provisional Mortality Statistics, 2018 through Last Month"
# "Query Parameters:"
# "Title: AIAN_allcause_fiveyear_total"
# "Hispanic Origin: Not Hispanic or Latino"
# "Single Race 6: American Indian or Alaska Native"
# "Year/Month: 2019; 2020; 2021 (provisional)"
# "Group By: Five-Year Age Groups; Year"
# "Show Totals: False"
# "Show Zero Values: False"
# "Show Suppressed: True"
# "Calculate Rates Per: 100,000"
# "Rate Options: Default intercensal populations for years 2001-2009 (except Infant Age Groups)"
# "---"
# "Help: See http://wonder.cdc.gov/wonder/help/mcd-provisional.html for more information."
# "---"
# "Query Date: May 23, 2022 8:37:52 PM"
mortality_5yr_data2 <- read.table("AIAN_allcause_fiveyear_total.txt", header = T, fill = T, blank.lines.skip = T)
names(mortality_5yr_data2) <- c("age", "age_code","year","year_code","deaths","population","rate_per100k")
# Selecting relevant columns and specifying type
mortality_5yr_data2 <- mortality_5yr_data2 %>% select(year_code, age_code,  deaths, population) %>%
  mutate(year_code = as.numeric(year_code),
         year = year_code,
         age_x = str_sub(age_code, 1, 2),
         age_x = if_else(age_code == "1", "0", age_x),
         age_x = if_else(age_code == "1-4", "1", age_x),
         age_x = if_else(age_code == "5-9", "5", age_x),
         age_x = if_else(age_code == "100+","100",age_x),
         age_x = as.numeric(age_x),
         deaths = as.numeric(deaths),
         population = as.numeric(population),
         rate_per100k = deaths/population*100000) 
# Filter out rows without deaths (footnotes at the end of the file or blank rows)
mortality_5yr_data2 <- mortality_5yr_data2 %>%  filter(is.na(deaths) == F)

# Bind together sex-specific and total population
AIAN_mortality_5yr_data <- bind_rows(mortality_5yr_data1, mortality_5yr_data2)

#########################################
# 2) Read in Over 85 txt files
#########################################
# "Dataset: Provisional Mortality Statistics, 2018 through Last Month"
# "Query Parameters:"
# "Title: AIAN_allcause_85_sex"
# "Hispanic Origin: Not Hispanic or Latino"
# "Single Race 6: American Indian or Alaska Native"
# "Ten-Year Age Groups: 85+ years"
# "Year/Month: 2019; 2020; 2021 (provisional)"
# "Group By: Year; Gender"
# "Show Totals: False"
# "Show Zero Values: False"
# "Show Suppressed: False"
# "Calculate Rates Per: 100,000"
# "Rate Options: Default intercensal populations for years 2001-2009 (except Infant Age Groups)"
# "---"
# "Help: See http://wonder.cdc.gov/wonder/help/mcd-provisional.html for more information."
# "---"
# "Query Date: May 23, 2022 8:18:37 PM"
over85_sex <- read.table("AIAN_allcause_85_sex.txt", header = T, fill = T, blank.lines.skip = T)
names(over85_sex) <- c("year","year_code","sex","sex_code","deaths","population","rate_per100k")
# Selecting relevant columns and specifying type
over85_sex <- over85_sex %>% select(year_code, sex, deaths, population) %>%
  mutate(year_code = as.numeric(year_code),
         year = year_code,
         age_code = "85+",
         age_x = 85,
         deaths = as.numeric(deaths),
         population = as.numeric(population),
         rate_per100k = deaths/population*100000) 
# Filter out rows without deaths (footnotes at the end of the file or blank rows)
over85_sex <- over85_sex %>%  filter(is.na(deaths) == F) 


# "Dataset: Provisional Mortality Statistics, 2018 through Last Month"
# "Query Parameters:"
# "Title: AIAN_allcause_85_total"
# "Hispanic Origin: Not Hispanic or Latino"
# "Single Race 6: American Indian or Alaska Native"
# "Ten-Year Age Groups: 85+ years"
# "Year/Month: 2019; 2020; 2021 (provisional)"
# "Group By: Year"
# "Show Totals: False"
# "Show Zero Values: False"
# "Show Suppressed: False"
# "Calculate Rates Per: 100,000"
# "Rate Options: Default intercensal populations for years 2001-2009 (except Infant Age Groups)"
# "---"
# "Help: See http://wonder.cdc.gov/wonder/help/mcd-provisional.html for more information."
# "---"
# "Query Date: May 23, 2022 8:32:09 PM"
over85_total <- read.table("AIAN_allcause_85_total.txt", header = T, fill = T, blank.lines.skip = T)
names(over85_total) <- c("year","year_code","deaths","population","rate_per100k")
# Selecting relevant columns and specifying type
over85_total <- over85_total %>% select(year_code, deaths, population) %>%
  mutate(year_code = as.numeric(year_code),
         year = year_code,
         age_code = "85+",
         age_x = 85,
         deaths = as.numeric(deaths),
         population = as.numeric(population),
         rate_per100k = deaths/population*100000) 
# Filter out rows without deaths (footnotes at the end of the file or blank rows)
over85_total <- over85_total %>%  filter(is.na(deaths) == F) 

# Bind Together
AIAN_over85 <- bind_rows(over85_sex, over85_total)


#########################################
# 3) Export
#########################################
save(AIAN_mortality_5yr_data, AIAN_over85, file = "AIAN_mortality_data.RData")
